# Supplementary material for: Antibiofilm agents with therapeutic potential against enteroaggregative Escherichia coli
Source: PLoS Negl Trop Dis. 2022 Oct 6;16(10):e0010809. doi: 10.1371/journal.pntd.0010809 (PMC9578610; doi:10.1371/journal.pntd.0010809)
Supplement: S1 Table — Antibiofilm activity of the three compounds diluted in DMEM or DMSO were mostly comparable at the concentrations tested. (XLSX) [file pntd.0010809.s001.xlsx]

## Sheet: Table S1
	Concentration depedent inhibition outcome of dilutions in DMSO versus DMEM by 3 hits
	Concentration (µM)	MMV687800		MMV688990		MMV688978
		DMEM	DMSO	DMEM	DMSO	DMEM	DMSO
	20	66.8394	58.4217	89.9334	NA	75.0185	65.75
	10	65.507	51.2377	79.7927	79.5123	60.1406	61.02
	5	53.997	42.1552	59.1044	71.2682	46.6691	55.09
	2.5	39.8224	39.6985	46.3731	39.0266	43.7824	54.85
	1.25	39.5263	38.0979	36.0474	13.8863	43.8564	47.26
	0.625	37.8608	36.0878	34.2956	10.05	38.7861	38.07
	0.3125	32.3094	41.0757	33.8021	-8.47873	37.0466	38.74
	0.15625	13.3481	NA	10.8562	NA	2.81273	NA
