# Supplementary material for: Antibiofilm agents with therapeutic potential against enteroaggregative Escherichia coli
Source: PLoS Negl Trop Dis. 2022 Oct 6;16(10):e0010809. doi: 10.1371/journal.pntd.0010809 (PMC9578610; doi:10.1371/journal.pntd.0010809)
Supplement: S2 Table — Five (1.25%) of the 400 compounds in pathogen box exhibited antibiofilm activity against EAEC. (XLSX) [file pntd.0010809.s002.xlsx]

## Sheet: Table S2
	Classification of pathogen box compounds matched with biofilm inhibition screen outcome
	Pathogen box compound class	Number of compounds	Antibiofilms in this screen	Antibacterials in this screen	Unvalidated antibiofilm agents
	Tuberculosis	116	1	0	0
	Malaria	125	0	1	0
	Kinetoplastids	70	0	2	3
	Helminths	32	0	1	0
	Crytosporidiosis	11	0	1	0
	Toxoplasmosis	15	0	0	0
	Dengue	5	0	0	0
	Reference Compounds	26	4	4	0
	Total	400	5	9	3
