# Supplementary material for: Antibiofilm agents with therapeutic potential against enteroaggregative Escherichia coli
Source: PLoS Negl Trop Dis. 2022 Oct 6;16(10):e0010809. doi: 10.1371/journal.pntd.0010809 (PMC9578610; doi:10.1371/journal.pntd.0010809)
Supplement: S3 Table — All hits demonstrated minimal inhibition of biofilms formed by commensal E. coli strains tested with MMV687800 exhibiting the least effect. (XLSX) [file pntd.0010809.s003.xlsx]

## Sheet: Table S3
	Strains/Hit	MMV687800	MMV688990	MMV688978	MMV687696	MMV00023
	MNH179E	19.1237	12.1019	33.7781	16.3216	25.7453
	MNH182C	4.90702	21.3971	10.4942	5.04202	2.5544
	LLH187E	4.4021	16.2475	38.1481	26.5144	26.9128
	LLH177B	18.3482	14.8131	28.2675	2.10773	6.16822
	MNH182A	-6.39021	0.687981	5.91133	-20.4596	-14.2088
	LLH187C	-146.369	46.7213	-95.2153	-5.14905	14.3149
	LLH191D	-9.5297	33.2817	21.6288	28.5181	11.2821
